# Supplementary material for: Variation in responses to photoperiods and temperatures in Japanese medaka from different latitudes
Source: Zoological Lett. 2023 Jul 22;9:16. doi: 10.1186/s40851-023-00215-8 (PMC10362753; doi:10.1186/s40851-023-00215-8)
Supplement: Supplementary file 2 — Additional file 2: Supplementary Table S1. Collection sites of the medaka populations used in this study. [file 40851_2023_215_MOESM2_ESM.xlsx]

## Sheet: Table S1
S1. Collection sites of the medaka populations used in this study.
Site no. in Fig. 1	Population	N/S(1)	NBRP/Wild(2)	Strain ID(3)	Collection site(4)	Location(6)
1	Higashidori	N	NBRP	WS207	Higashidori village, Aomori Pref.	41.3˚N, 141.3˚E
2	Akita	N	NBRP	WS963	Akita city, Akita Pref.	39.6˚N, 140.2˚E
3	HNI-II	N	NBRP	IB176	Niigata city, Niigata Pref.	37.9˚N, 139.1˚E
4	Kaga	N	NBRP	IB833	Kaga city, Ishikawa Pref,	36.3˚N, 136.4˚E
5	Maizuru	N	NBRP	WS215	Maizuru city, Kyoto Pref.	35.4˚N, 135.2˚E
6	Hanamaki	S	NBRP	WS223	Hanamaki city, Iwate Pref.	39.4˚N, 141.1˚E
7	Ichinoseki	S	Wild	-	Ichinoseki city, Iwate Pref.	38.9˚N, 141.1˚E
8	Kiyosu	S	Wild	-	Toyohashi city, Aichi Pref.	34.8˚N, 137.3˚E
9	Miyazaki	S	Wild	-	Miyazaki city, Miyazaki Pref.	31.9˚N, 131.4˚E
10	Ginoza	S	NBRP	WS255	Ginoza village, Okinawa Pref.	26.5˚N, 128.0˚E
11	HdrR-II1	S	NBRP	IB178	d-rR(5)	-
(1) N, Northern Japanese group; S, Southern Japanese group [27, 28].
(2)NBRP, specimens from a closed colony or an inbred strain. Those are maintained and supplied by the NBPR Medaka; wild, specimens originated from a natural population caught in 2011 (Miyazaki) or in 2013 (Ichinoseki and Kiyosu).
(3) Strain ID of the NBRP Medaka.
(4) The city where the original fsh were caught.
(5) Hd-rR inbred strain is derived from a stock (d-rR) at Nagoya University [29] established by Yamamoto (1975). Yamamoto, T. (1975) In “Medaka (Killlfish): Biology and Strains” (T. Yamamoto, ed), pp.192-213, Keigaku Publ. Co.,Tokyo.
(6) The geographic location of the collection site.
