# Supplementary material for: Variation in responses to photoperiods and temperatures in Japanese medaka from different latitudes
Source: Zoological Lett. 2023 Jul 22;9:16. doi: 10.1186/s40851-023-00215-8 (PMC10362753; doi:10.1186/s40851-023-00215-8)
Supplement: Supplementary file 3 — Additional file 3: Supplementary Table S2. Gonadosomatic indexes of female medaka under various photoperiods for 3 weeks in Experiment 1. [file 40851_2023_215_MOESM3_ESM.xlsx]

## Sheet: Table S2
S2. Gonadosomatic indexes of female medaka under various photoperiods for three weeks in Experiment 1.
No.	Population	Higashidori			Akita			HNI-II			Kaga			Maizuru			Hanamaki			Ichinoseki			Kiyosu			Miyazaki			Ginoza			Hd-rRII1
	Condition	BW	GW	GSI	BW	GW	GSI	BW	GW	GSI	BW	GW	GSI	BW	GW	GSI	BW	GW	GSI	BW	GW	GSI	BW	GW	GSI	BW	GW	GSI	BW	GW	GSI	BW	GW	GSI
01	IG(1)	253	5.27	2.083	358	8.46	2.36313	372	8.68	2.33333	283	5.04	1.78092	252	4.87	1.93254	225	4.19	1.86222	374	4.99	1.33422	217	5.37	2.47465	292	5.02	1.71918	225	4.03	1.79111	532	77.93	14.6485
02	IG	272	6.06	2.22794	224	5.31	2.37054	548	13.55	2.47263	281	5.14	1.82918	371	7.18	1.93531	261	5.25	2.01149	370	8.18	2.21081	228	6.08	2.66667	313	6.05	1.93291	249	4.52	1.81526	412	65.91	15.9976
03	IG	377	8.59	2.27851	240	5.69	2.37083	357	9.02	2.52661	362	6.98	1.92818	315	6.68	2.12063	200	4.06	2.03	300	6.96	2.32	231	6.34	2.74459	314	6.35	2.02229	244	4.92	2.01639	299	29.83	9.97659
04	IG	327	7.54	2.30581	224	5.33	2.37946	347	8.84	2.54755	255	5.03	1.97255	354	7.54	2.12994	357	8.61	2.41176	329	8.15	2.4772	228	6.31	2.76754	264	5.35	2.02652	278	5.69	2.04676	582	63.68	10.9416
05	IG	326	7.66	2.34969	223	5.55	2.48879	341	8.87	2.60117	336	7.92	2.35714	284	6.23	2.19366	283	7.12	2.5159	323	8.08	2.50155	278	8.22	2.95683	306	6.35	2.07516	272	5.87	2.15809	417	49.27	11.8153
06	IG	289	6.99	2.41869	253	6.53	2.58103	345	9.03	2.61739				304	6.81	2.24013	228	5.76	2.52632	284	7.23	2.54577	226	7.3	3.23009	228	4.86	2.13158	273	5.93	2.17216	370	40.47	10.9378
07	IG	395	9.86	2.4962	225	5.93	2.63556	504	13.25	2.62897				248	5.63	2.27016	205	5.27	2.57073	294	7.9	2.68707	249	8.34	3.3494	277	6.35	2.29242	333	7.88	2.36637	383	39	10.1828
08	IG	348	8.82	2.53448	317	8.74	2.7571	354	10.42	2.9435				381	8.79	2.30709	219	5.68	2.59361	410	11.27	2.74878				248	6.4	2.58065	348	8.75	2.51437	442	63.07	14.2692
09	IG	250	6.51	2.604	207	5.74	2.77295	328	9.75	2.97256				259	6.13	2.3668				310	9.46	3.05161							312	8.21	2.63141
10	IG				271	7.56	2.78967													313	9.56	3.05431
11	IG																			332	10.78	3.24699
01	10L	363	5.57	1.53444	347	3.38	0.974063	418	4.78	1.14354	315	4.44	1.40952	389	4.98	1.28021	268	3.13	1.16791	373	6.32	1.69437	204	3.1	1.51961	281	3.57	1.27046	254	4.62	1.8189	425	30.8	7.24706
02	10L	367	6.24	1.70027	264	3.9	1.47727	298	3.42	1.14765	270	4.06	1.5037	309	3.97	1.28479	268	3.22	1.20149	340	5.77	1.69706	239	3.99	1.66946	267	4.15	1.55431	361	11.32	3.13573	335	23.63	7.05373
03	10L	297	5.08	1.71044	255	3.97	1.55686	405	4.88	1.20494	314	5.22	1.66242	273	3.56	1.30403	318	4.39	1.3805	256	4.72	1.84375	246	4.12	1.6748	348	7.56	2.17241	333	10.61	3.18619	400	40.66	10.165
04	10L	326	5.58	1.71166	224	3.72	1.66071	375	4.52	1.20533	330	5.61	1.7	322	4.64	1.44099	256	4.03	1.57422	312	6.1	1.95513	235	4.07	1.73191	230	5.19	2.25652	256	8.34	3.25781	306	20.76	6.78431
05	10L	375	6.57	1.752	289	4.85	1.6782	397	5.14	1.29471	290	4.98	1.71724	297	4.89	1.64646	398	8.02	2.01508	325	6.84	2.10462	202	3.54	1.75248	266	6.1	2.29323	262	10.5	4.00763	224	18.65	8.32589
06	10L	386	6.85	1.77461	375	6.3	1.68	381	4.99	1.30971				285	4.84	1.69825	417	11.17	2.67866	389	8.38	2.15424	268	5.53	2.06343	390	13.84	3.54872	308	13.73	4.45779
07	10L	334	6.67	1.99701	234	4.02	1.71795	384	5.15	1.34115				231	3.99	1.72727	442	21.4	4.84163	351	8.62	2.45584	341	7.14	2.09384	315	13.2	4.19048	301	13.79	4.5814
08	10L	268	5.54	2.06716	260	4.7	1.80769	397	5.68	1.43073										412	10.34	2.50971	313	7.09	2.26518	398	19.2	4.82412	341	15.7	4.60411
01	11L	294	4.57	1.55442	283	2.1	0.742049	350	4.19	1.19714	282	4.52	1.60284	311	3.79	1.21865	210	2.52	1.2	360	4.73	1.31389	346	5.6	1.6185	284	4.17	1.46831	278	4.47	1.60791	408	30.22	7.40686
02	11L	338	5.45	1.61243	281	4.5	1.60142	406	5.12	1.26108	267	4.4	1.64794	363	4.5	1.23967	336	5.03	1.49702	375	6.13	1.63467	256	4.25	1.66016	260	4.66	1.79231	266	5.9	2.21805	406	40.77	10.0419
03	11L	328	5.37	1.6372	285	5.18	1.81754	420	5.57	1.32619	263	4.53	1.72243	332	4.72	1.42169	370	5.82	1.57297	310	5.32	1.71613	289	4.87	1.68512	252	4.6	1.8254	283	6.95	2.45583	291	26.87	9.23368
04	11L	321	5.47	1.70405	222	4.27	1.92342	372	5.17	1.38978	332	5.73	1.7259	331	5.13	1.54985	295	4.75	1.61017	339	5.82	1.71681	222	3.93	1.77027	321	6.86	2.13707	355	8.92	2.51268	331	27.1	8.18731
05	11L	381	7.51	1.97113	273	6.01	2.20147	389	5.78	1.48586				303	4.92	1.62376	387	7.12	1.83979	361	7.34	2.03324	271	4.86	1.79336	306	7.79	2.54575	280	8.92	3.18571	395	24.55	6.21519
06	11L	386	8.3	2.15026	412	15.87	3.85194	406	6.73	1.65764				240	4.31	1.79583	467	10.56	2.26124	355	7.33	2.06479	310	5.84	1.88387	353	10.81	3.06232	350	12.75	3.64286
07	11L							396	6.61	1.66919				348	6.28	1.8046	325	8.02	2.46769	317	7.6	2.39748	253	4.83	1.90909	283	11.29	3.9894	333	12.3	3.69369
08	11L							252	4.9	1.94444				312	5.98	1.91667				376	9.12	2.42553	292	5.87	2.01027				293	11.71	3.99659
01	12L	305	4.9	1.60656	240	3.43	1.42917	382	4.23	1.10733	336	4.95	1.47321	276	2.93	1.06159	225	3.38	1.50222	327	4.92	1.50459	225	3.26	1.44889	314	4.77	1.51911	214	2.71	1.26636	389	28.5	7.32648
02	12L	278	4.56	1.64029	258	4.04	1.56589	399	5.24	1.31328	309	5.39	1.74434	295	3.54	1.2	298	5.33	1.78859	395	6.06	1.53418	271	4.92	1.8155	344	8.45	2.4564	273	5.24	1.91941	373	33.12	8.87936
03	12L	299	5.02	1.67893	271	4.87	1.79705	314	4.17	1.32803	289	5.58	1.9308	237	2.97	1.25316	254	5.22	2.05512	284	5.54	1.9507	292	5.89	2.01712	292	8.27	2.83219	318	7.75	2.43711	412	41.2	10
04	12L	341	6.21	1.82111	240	4.38	1.825	346	4.87	1.40751	325	6.87	2.11385	431	6.19	1.43619	363	8.01	2.20661	373	7.29	1.95442	290	6.22	2.14483	261	7.83	3	290	8.85	3.05172	380	29.22	7.68947
05	12L	391	7.64	1.95396	264	4.9	1.85606	428	6.31	1.4743	377	8.05	2.13528	340	5.2	1.52941	375	8.66	2.30933	397	8.3	2.09068	271	6.23	2.29889	305	10.7	3.5082	350	11.11	3.17429
06	12L	343	7.04	2.05248	298	5.55	1.86242	413	6.55	1.58596				301	5.14	1.70764	367	10.12	2.75749	317	6.82	2.15142	274	7.03	2.56569	326	16.47	5.05215	249	9.21	3.6988
07	12L	327	6.77	2.07034	282	5.58	1.97872	498	8.22	1.6506				323	5.78	1.78947	422	13.94	3.30332	405	9.22	2.27654	293	8.52	2.90785	298	15.14	5.08054	306	13.99	4.5719
08	12L													318	5.72	1.79874	402	17.58	4.37313	399	10.72	2.68672				290	14.95	5.15517	375	19.88	5.30133
01	13L	325	4.7	1.44615	241	3.79	1.57261	378	5.24	1.38624	329	7.25	2.20365	335	4.18	1.24776	242	4.29	1.77273	348	7.4	2.12644	262	6.96	2.65649	224	10.15	4.53125	293	8.32	2.83959	359	40.29	11.2228
02	13L	307	5.19	1.69055	267	4.44	1.66292	338	4.72	1.39645	332	7.43	2.23795	279	4.63	1.6595	293	8	2.73038	352	8.69	2.46875	240	8.17	3.40417	308	14.91	4.84091	313	12.12	3.8722	424	32.24	7.60377
03	13L	341	5.86	1.71848	300	5.63	1.87667	349	5.18	1.48424	283	7.47	2.63958	332	5.52	1.66265	226	8	3.53982	355	9.82	2.7662	232	8.6	3.7069	307	15.3	4.98371	313	14.38	4.59425	369	33.16	8.98645
04	13L	317	5.54	1.74763	243	4.67	1.92181	360	5.44	1.51111	322	10.83	3.36335	280	5.04	1.8	260	11.82	4.54615	340	10.36	3.04706	270	11.1	4.11111	361	18.95	5.24931	305	14.73	4.82951	522	38.92	7.45594
05	13L	328	5.77	1.75915	314	9.5	3.02548	324	4.92	1.51852				339	6.49	1.91445	353	19.49	5.52125	381	12.02	3.15486	290	15.57	5.36897	255	15.17	5.94902	333	20.12	6.04204
06	13L	350	7.47	2.13429	301	10.04	3.33555	425	6.84	1.60941				382	8.5	2.22513	306	17.45	5.70261	281	9.94	3.53737	297	20.34	6.84848	271	16.31	6.01845	273	17.68	6.47619
07	13L							455	8.57	1.88352				308	7.09	2.30195	332	22.82	6.87349	376	16.31	4.33777	339	25.36	7.48083	420	27.59	6.56905	421	32.29	7.66983
08	13L							441	10.26	2.32653				304	7.1	2.33553	363	29.96	8.25344	346	15.38	4.44509	228	21.48	9.42105	316	25.44	8.05063
01	14L	342	10.37	3.03216	258	9.33	3.61628	475	14.78	3.11158	306	16.9	5.52288	300	7.41	2.47	262	8.42	3.21374	344	11.18	3.25	206	5.01	2.43204	272	10.82	3.97794	388	12.31	3.17268
02	14L	322	11.08	3.44099	260	11.47	4.41154	459	14.4	3.13725	418	26.43	6.32297	339	12.74	3.75811	243	8.54	3.5144	372	13.7	3.6828	300	11.06	3.68667	381	17.16	4.50394	303	12.88	4.25083
03	14L	331	11.68	3.5287	335	16.69	4.98209	441	14.14	3.20635	373	26.75	7.17158	284	13.4	4.71831	234	8.32	3.55556	364	14.78	4.06044	232	9.38	4.0431	359	17.85	4.97214	365	16.14	4.42192
04	14L	400	23.58	5.895	298	17.66	5.92617	400	13.08	3.27	412	32.32	7.84466	350	18.93	5.40857	425	23.69	5.57412	363	16.62	4.57851	300	12.73	4.24333	333	18.41	5.52853	389	22.98	5.90746
05	14L	393	30.44	7.74555	300	23.78	7.92667	384	12.88	3.35417				345	19.27	5.58551	356	20.26	5.69101	409	20.29	4.96088	368	17.88	4.8587	323	17.94	5.55418	258	18.02	6.9845
06	14L	365	29.2	8	376	30.43	8.09309	439	16.07	3.66059				343	19.39	5.65306	365	23.7	6.49315	370	21.16	5.71892	284	16.37	5.76408	310	17.32	5.5871
07	14L	376	30.2	8.03191				450	17.55	3.9				338	20.14	5.95858	403	27.47	6.81638	354	20.81	5.87853	337	21.21	6.29377	317	24.28	7.65931
08	14L	365	30.05	8.23288										346	21.29	6.15318	318	21.87	6.87736	317	19.25	6.07256	328	34.6	10.5488	415	37.64	9.06988
BW, Body weight (mg); GW, Gonadal weight (mg); GSI, Goandosomatic index.
(1) IG, initial group; specimens under outdoor winter conditions (see Materials and Methods for details).
