# Supplementary material for: Variation in responses to photoperiods and temperatures in Japanese medaka from different latitudes
Source: Zoological Lett. 2023 Jul 22;9:16. doi: 10.1186/s40851-023-00215-8 (PMC10362753; doi:10.1186/s40851-023-00215-8)
Supplement: Supplementary file 4 — Additional file 4: Supplementary Table S3. p-values of Tukey-Kramer tests on GSI in Experiment 1. [file 40851_2023_215_MOESM4_ESM.xlsx]

## Sheet: Table S3
Table S3. p-values of Tukey-Kramer tests on GSI in Experiment 1.
level1	level2	Higashidori		Akita		HNI-II		Kaga		Maizuru		Hanamaki		Ichinoseki		Kiyosu		Miyazaki		Ginoza		HdrR-II1
IG	10L	0.837715		0.163035		< 0.001	***	0.793889		0.1884		0.999722		0.523822		0.734472		0.874198		0.106805		0.00236235	**
IG	11L	0.871346		0.827041		< 0.001	***	0.925683		0.284825		0.96641		0.260754		0.690622		0.996208		0.751675		0.0046792	**
IG	12L	0.897816		0.413252		< 0.001	***	0.999479		0.146319		0.999345		0.453874		0.93839		0.15901		0.455573		0.0150216	*
IG	13L	0.853271		0.976559		< 0.001	***	0.351084		0.9205		0.00424414	**	0.224267		0.0216308	*	< 0.001	***	< 0.001	***	0.0298787	*
IG	14L	< 0.001	***	< 0.001	***	< 0.001	***	< 0.001	***	< 0.001	***	< 0.001	***	< 0.001	***	0.0349173	*	< 0.001	***	0.00106539	**	-
10L	11L	1		0.915519		0.382859		0.999861		0.999657		0.996083		0.997851		1		0.991752		0.80062		0.998791
10L	12L	0.999999		0.997832		0.82269		0.92651		1		0.989308		0.999998		0.997896		0.753869		0.965529		0.989637
10L	13L	1		0.691345		0.0288693	*	0.0387332	*	0.733315		0.00272752	**	0.00687156	**	< 0.001	***	< 0.001	***	0.107029		0.941363
10L	14L	< 0.001	***	< 0.001	***	< 0.001	***	< 0.001	***	< 0.001	***	< 0.001	***	< 0.001	***	< 0.001	***	< 0.001	***	0.339174		-
11L	12L	0.999998		0.992808		0.984444		0.984779		0.999277		0.867608		0.999423		0.99559		0.423541		0.997061		0.999492
11L	13L	1		0.997952		0.808605		0.0875133		0.866727		< 0.001	***	0.00187821	**	< 0.001	***	< 0.001	***	0.00484398	**	0.986432
11L	14L	< 0.001	***	< 0.001	***	< 0.001	***	< 0.001	***	< 0.001	***	< 0.001	***	< 0.001	***	< 0.001	***	< 0.001	***	0.0342485	*	-
12L	13L	0.99999		0.911434		0.429766		0.219302		0.680636		0.0110144	*	0.00507906	**	0.00148553	**	0.00858495	**	0.0166069	*	0.998704
12L	14L	< 0.001	***	< 0.001	***	< 0.001	***	< 0.001	***	< 0.001	***	0.00240085	**	< 0.001	***	0.002592	**	0.00582925	**	0.0893053		-
13L	14L	< 0.001	***	< 0.001	***	< 0.001	***	< 0.001	***	< 0.001	***	0.994265		< 0.001	***	0.999958		0.999993		0.999088		-
*p < 0.05, **p < 0.01, ***p < 0.001
