# Supplementary material for: Variation in responses to photoperiods and temperatures in Japanese medaka from different latitudes
Source: Zoological Lett. 2023 Jul 22;9:16. doi: 10.1186/s40851-023-00215-8 (PMC10362753; doi:10.1186/s40851-023-00215-8)
Supplement: Supplementary file 5 — Additional file 5: Supplementary Table S4. Gonadosomatic indexes of female medaka under various temperatures for 4 weeks in Experiment 2. [file 40851_2023_215_MOESM5_ESM.xlsx]

## Sheet: Table S4
S4. Gonadosomatic indexes of female medaka under various temperatures for four weeks in Experiment 2.
No.	Population	Higashidori			Hanamaki			Kiyosu			Miyazaki			Ginoza
	Condition	BW	GW	GSI	BW	GW	GSI	BW	GW	GSI	BW	GW	GSI	BW	GW	GSI
01	IG(1)	386	9.24	2.39378	405	8.44	2.08395	330	9.85	2.98485	420	9.61	2.2881	327	7.03	2.14985
02	IG	350	8.79	2.51143	324	7.14	2.2037	288	8.7	3.02083	305	7.08	2.32131	340	8.18	2.40588
03	IG	378	9.65	2.55291	332	7.87	2.37048	317	10.4	3.28076	213	5.12	2.40376	353	9.33	2.64306
04	IG	369	9.53	2.58266	380	9.52	2.50526	310	10.72	3.45806	361	8.91	2.46814	323	8.66	2.68111
05	IG	349	9.77	2.79943	332	9.04	2.72289	264	9.5	3.59848	446	12.33	2.76457	377	10.65	2.82493
06	IG	329	9.46	2.87538	382	10.81	2.82984	365	14.21	3.89315	334	9.47	2.83533	365	10.78	2.95342
07	IG	455	13.23	2.90769	460	13.28	2.88696				326	10.63	3.26074
01	14 °C	441	13.59	3.08163	330	8.6	2.60606	308	11.65	3.78247	360	11.57	3.21389	320	10.1	3.15625
02	14 °C	425	13.11	3.08471	349	10.37	2.97135	357	14.05	3.93557	340	14.25	4.19118	364	12.43	3.41484
03	14 °C	356	11.23	3.15449	403	13.86	3.43921	293	12.09	4.12628	359	16.08	4.47911	332	12.83	3.86446
04	14 °C	346	10.96	3.16763	376	13.24	3.52128	331	13.73	4.14804	290	13.48	4.64828	365	16.91	4.63288
05	14 °C	393	12.47	3.17303	433	16.07	3.71132	399	16.61	4.16291	450	24.18	5.37333	373	17.3	4.63807
06	14 °C	359	11.68	3.25348	335	12.69	3.78806	371	17.68	4.7655	457	24.92	5.45295	376	18.97	5.04521
07	14 °C	370	12.04	3.25405	431	16.46	3.81903	318	15.61	4.90881	411	24.58	5.98054	424	22.39	5.28066
08	14 °C	368	12.22	3.32065	400	17.74	4.435	315	16.06	5.09841	512	51.13	9.98633	346	18.53	5.35549
09	14 °C				386	18.37	4.75907	295	15.36	5.20678				410	22.92	5.59024
10	14 °C				381	31	8.13648
01	16 °C	385	11.33	2.94286	386	11.75	3.04404	359	12.33	3.43454	361	12.3	3.4072	371	10.89	2.93531
02	16 °C	416	12.36	2.97115	300	9.27	3.09	333	11.61	3.48649	449	17.73	3.94878	375	11.03	2.94133
03	16 °C	358	11.35	3.17039	356	11.44	3.21348	309	10.83	3.50485	397	16.41	4.1335	339	11.2	3.30383
04	16 °C	365	12.29	3.36712	421	14.4	3.42043	297	10.85	3.6532	350	14.5	4.14286	381	14.96	3.92651
05	16 °C	374	12.69	3.39305	393	15.53	3.95165	287	10.64	3.70732	492	24.65	5.01016	344	13.65	3.96802
06	16 °C	443	15.21	3.43341	388	15.97	4.11598	297	11.16	3.75758	310	15.73	5.07419	417	21.49	5.15348
07	16 °C	347	12.39	3.57061	350	14.47	4.13429	397	15.01	3.78086	528	27.78	5.26136	349	18.63	5.33811
08	16 °C	420	15.13	3.60238	400	18.9	4.725	394	16.3	4.13706	443	31.86	7.19187	386	23.54	6.09845
09	16 °C	357	14.2	3.97759	484	57.3	11.8388	332	13.8	4.15663	426	38.4	9.01408	404	24.7	6.11386
01	18 °C	340	8.9	2.61765	442	18.28	4.13575	282	8.12	2.87943	468	26.84	5.73504	345	12.02	3.48406
02	18 °C	402	10.84	2.69652	413	19.45	4.70944	272	8.97	3.29779	568	37.02	6.51761	367	13.79	3.75749
03	18 °C	327	9.43	2.88379	403	21.13	5.24318	384	15.59	4.0599	411	26.98	6.56448	371	14.88	4.01078
04	18 °C	381	11.26	2.95538	430	23.25	5.40698	369	16.93	4.58808	377	26.66	7.07162	419	20.03	4.78043
05	18 °C	418	12.54	3	504	31.41	6.23214	352	17.31	4.91761	501	43.1	8.60279	434	25.53	5.88249
06	18 °C	368	11.08	3.01087	432	28.26	6.54167	248	19.59	7.89919	447	38.68	8.65324	456	29.8	6.53509
07	18 °C	453	14.2	3.13466	394	34.51	8.75888	413	41.91	10.1477	508	45.28	8.91339	379	27.08	7.14512
08	18 °C	382	13.75	3.59948	444	45.74	10.3018	510	75.42	14.7882	453	43.92	9.69536	467	39.34	8.42398
09	18 °C	430	16.31	3.79302	431	50.86	11.8005	530	88.88	16.7698	399	41.36	10.3659	426	41.67	9.78169
01	20 °C	478	12.64	2.64435	490	37.17	7.58571	344	17.77	5.1657	493	27.35	5.54767	380	22.7	5.97368
02	20 °C	459	13	2.83224	428	32.92	7.69159	334	21.18	6.34132	471	26.16	5.55414	441	28.47	6.45578
03	20 °C	407	12.81	3.14742	399	34.45	8.63409	409	28.34	6.9291	461	26.23	5.6898	408	26.39	6.46814
04	20 °C	406	19.5	4.80296	519	45.92	8.84778	416	31.56	7.58654	395	23.71	6.00253	468	30.67	6.55342
05	20 °C	481	27.06	5.62578	477	44.14	9.25367	472	41.26	8.74153	560	36.83	6.57679	426	29.16	6.84507
06	20 °C	469	40.61	8.65885	445	41.41	9.30562	413	46.64	11.293	432	32.43	7.50694	394	28.09	7.12944
07	20 °C	425	40.35	9.49412	475	44.75	9.42105	410	48.43	11.8122	455	36.8	8.08791	451	32.34	7.17073
08	20 °C	470	48.67	10.3553	501	50.7	10.1198	418	49.54	11.8517	471	39.19	8.32059	376	27.13	7.21543
09	20 °C	470	67.53	14.3681	511	57.04	11.1624	476	76.67	16.1071	603	60.27	9.99502	413	31.45	7.61501
BW, Body weight (mg); GW, Gonadal weight (mg); GSI, Goandosomatic index.
(1) IG, initial group; specimens under outdoor winter conditions (see Materials and Methods for details).
