# Supplementary material for: Variation in responses to photoperiods and temperatures in Japanese medaka from different latitudes
Source: Zoological Lett. 2023 Jul 22;9:16. doi: 10.1186/s40851-023-00215-8 (PMC10362753; doi:10.1186/s40851-023-00215-8)
Supplement: Supplementary file 6 — Additional file 6: Supplementary Table S5. Gonadosomatic indexes of female medaka under various temperatures for 6 weeks in Experiment 2. [file 40851_2023_215_MOESM6_ESM.xlsx]

## Sheet: Table S5
S5. Gonadosomatic indexes of female medaka under various temperatures for six weeks in Experiment 2.
No.	Population	Higashidori			Hanamaki			Kiyosu
	Condition	BW	GW	GSI	BW	GW	GSI	BW	GW	GSI
01	IG(1)	386	9.24	2.39378	405	8.44	2.08395	330	9.85	2.98485
02	IG	350	8.79	2.51143	324	7.14	2.2037	288	8.7	3.02083
03	IG	378	9.65	2.55291	332	7.87	2.37048	317	10.4	3.28076
04	IG	369	9.53	2.58266	380	9.52	2.50526	310	10.72	3.45806
05	IG	349	9.77	2.79943	332	9.04	2.72289	264	9.5	3.59848
06	IG	329	9.46	2.87538	382	10.81	2.82984	365	14.21	3.89315
07	IG	455	13.23	2.90769	460	13.28	2.88696
01	14 °C	372	11.1	2.98387	383	11.47	2.99478	274	9.81	3.58029
02	14 °C	344	10.84	3.15116	402	14.77	3.67413	283	10.28	3.63251
03	14 °C	441	14.61	3.31293	383	15.11	3.94517	345	13.53	3.92174
04	14 °C	407	14	3.4398	457	18.42	4.03063	390	15.96	4.09231
05	14 °C	406	14.78	3.64039	371	15.23	4.10512	302	13.1	4.33775
06	14 °C	373	14.78	3.96247	306	12.66	4.13725	315	13.84	4.39365
07	14 °C	385	15.73	4.08571	410	17.45	4.2561	335	14.83	4.42687
08	14 °C				396	26.05	6.57828	360	16.82	4.67222
09	14 °C				420	38.61	9.19286	338	17.39	5.14497
01	16 °C	415	12.27	2.95663	324	9.46	2.91975	295	8.87	3.00678
02	16 °C	362	11.02	3.0442	340	10.73	3.15588	318	9.77	3.07233
03	16 °C	366	11.52	3.14754	410	13.54	3.30244	339	10.74	3.16814
04	16 °C	356	11.23	3.15449	410	14.9	3.63415	320	10.43	3.25937
05	16 °C	419	13.34	3.18377	471	28.18	5.98301	338	11.52	3.40828
06	16 °C	351	11.49	3.2735	449	30.75	6.84855	356	12.67	3.55899
07	16 °C	408	13.73	3.3652	412	31.76	7.70874	355	13.1	3.69014
08	16 °C	382	12.92	3.3822	574	65.09	11.3397	363	16.44	4.52893
09	16 °C	423	17.38	4.10875	517	76.36	14.7698	374	21.31	5.69786
01	18 °C	455	11.39	2.5033	424	31.3	7.38208	371	13.73	3.70081
02	18 °C	403	11.01	2.73201	479	39.88	8.32568	375	13.91	3.70933
03	18 °C	455	12.58	2.76484	518	43.61	8.41892	338	18.6	5.50296
04	18 °C	446	12.54	2.81166	515	47.9	9.30097	445	41.51	9.32809
05	18 °C	413	12.92	3.12833	483	47.3	9.79296	395	37.05	9.37975
06	18 °C	420	18.87	4.49286	478	47.79	9.99791	402	58.41	14.5299
07	18 °C	445	20.78	4.66966	573	59.62	10.4049	469	69.99	14.9232
08	18 °C	440	21.75	4.94318	494	52.05	10.5364	498	75.09	15.0783
09	18 °C	486	47.23	9.71811	456	73.41	16.0987	432	68.09	15.7616
01	20 °C	480	31.33	6.52708	422	23.45	5.55687	376	23.5	6.25
02	20 °C	524	36.94	7.04962	410	28.77	7.01707	368	30.06	8.16848
03	20 °C	537	43.18	8.04097	456	33.7	7.39035	441	41.63	9.43991
04	20 °C	445	40.09	9.00899	475	35.27	7.42526	455	43.54	9.56923
05	20 °C	474	52.03	10.9768	358	26.74	7.46927	477	49.56	10.3899
06	20 °C	534	61.38	11.4944	495	37.24	7.52323	504	54.52	10.8175
07	20 °C	533	62.51	11.728	512	40.26	7.86328	511	57.35	11.2231
08	20 °C	565	66.51	11.7717	554	53.13	9.59025	435	56.15	12.908
09	20 °C	507	61.11	12.0533	516	52.02	10.0814	367	52.15	14.2098
10	20 °C				474	49.11	10.3608
BW, Body weight (mg); GW, Gonadal weight (mg); GSI, Goandosomatic index.
(1) IG, initial group; specimens under outdoor winter conditions (see Materials and Methods for details).
