# Supplementary material for: Variation in responses to photoperiods and temperatures in Japanese medaka from different latitudes
Source: Zoological Lett. 2023 Jul 22;9:16. doi: 10.1186/s40851-023-00215-8 (PMC10362753; doi:10.1186/s40851-023-00215-8)
Supplement: Supplementary file 7 — Additional file 7: Supplementary Table S6. F values and p-values of one-way ANOVA on GSI at 6 weeks in Experiment 2. [file 40851_2023_215_MOESM7_ESM.xlsx]

## Sheet: Table S6
Table S6. F values and p-values of one-way ANOVA on GSI at 6 weeks in Experiment 2.
	Higashidori		Hanamaki		Kiyosu
F value	32.3695		11.2414		15.4381
p-value	< 0.001	***	< 0.001	***	< 0.001	***
***p < 0.001
