# Supplementary material for: Variation in responses to photoperiods and temperatures in Japanese medaka from different latitudes
Source: Zoological Lett. 2023 Jul 22;9:16. doi: 10.1186/s40851-023-00215-8 (PMC10362753; doi:10.1186/s40851-023-00215-8)
Supplement: Supplementary file 8 — Additional file 8: Supplementary Table S7. p-values of Tukey-Kramer tests on GSI at 6 weeks in Experiment 2. [file 40851_2023_215_MOESM8_ESM.xlsx]

## Sheet: Table S7
Table S7. p-values of Tukey-Kramer tests on GSI at 6 weeks in Experiment 2.
level1	level2	Higashidori		Hanamaki		Kiyosu
IG	14 °C	0.829912		0.380303		0.969789
IG	16 °C	0.920843		0.016181	*	0.999199
IG	18 °C	0.280829		< 0.001	***	< 0.001	***
IG	20 °C	< 0.001	***	< 0.001	***	< 0.001	***
14 °C	16 °C	0.998411		0.505459		0.992598
14 °C	18 °C	0.89582		< 0.001	***	< 0.001	***
14 °C	20 °C	< 0.001	***	0.0478669	*	< 0.001	***
16 °C	18 °C	0.711781		0.042725	*	< 0.001	***
16 °C	20 °C	< 0.001	***	0.731297		< 0.001	***
18 °C	20 °C	< 0.001	***	0.40693		0.999981
*p < 0.05, ***p < 0.001
