# Supplementary material for: Variation in responses to photoperiods and temperatures in Japanese medaka from different latitudes
Source: Zoological Lett. 2023 Jul 22;9:16. doi: 10.1186/s40851-023-00215-8 (PMC10362753; doi:10.1186/s40851-023-00215-8)
Supplement: Supplementary file 9 — Additional file 9: Supplementary Table S8. Gonadosomatic indexes of female medaka in the outdoor experimental field in Hakodate in Experiment 3. [file 40851_2023_215_MOESM9_ESM.xlsx]

## Sheet: Table S8
S8. Gonadosomatic indexes of female medaka in the outdoor experimental field in Hakodate in Experiment 3.
Higashidori				Hanamaki
Date	BW	GW	GSI	Date	BW	GW	GSI
2022-04-05	346	8.8	2.54335	2022-04-05	306	7	2.28758
2022-04-05	431	12.8	2.96984	2022-04-05	436	15.8	3.62385
2022-04-05	340	9.3	2.73529	2022-04-05	428	13.2	3.08411
2022-04-05	352	9.9	2.8125	2022-04-05	435	11.1	2.55172
2022-04-05	394	11.6	2.94416	2022-04-05	344	8.4	2.44186
2022-04-05	361	10	2.77008	2022-04-05	379	10.1	2.66491
2022-04-05	483	12.5	2.58799
2022-04-05	346	9.2	2.65896
2022-04-19	405	10.6	2.61728	2022-04-19	443	13	2.93454
2022-04-19	379	11.5	3.0343	2022-04-19	402	9.7	2.41294
2022-04-19	421	12.5	2.96912	2022-04-19	457	15.5	3.39168
2022-04-19	468	14.2	3.03419	2022-04-19	336	10.6	3.15476
2022-04-19	325	10	3.07692	2022-04-19	353	9.2	2.60623
2022-04-19	409	12.2	2.98289
2022-04-19	413	14.6	3.53511
2022-04-19	422	11.2	2.65403
2022-04-26	441	14	3.1746
2022-04-26	401	14.8	3.69077
2022-04-26	432	11.7	2.70833
2022-04-26	395	10	2.53165
2022-04-26	396	13.2	3.33333
2022-04-26	471	15.9	3.3758
2022-04-26	387	10.5	2.71318
2022-04-26	399	15.9	3.98496
2022-05-02	346	9.5	2.74566	2022-05-02	455	18.1	3.97802
2022-05-02	416	14	3.36538	2022-05-02	414	13.3	3.21256
2022-05-02	370	10.5	2.83784	2022-05-02	610	19.9	3.2623
2022-05-02	446	17.9	4.01345	2022-05-02	460	16.8	3.65217
2022-05-02	359	11	3.06407	2022-05-02	451	12.6	2.79379
2022-05-02	386	16	4.14508
2022-05-02	410	15.5	3.78049
2022-05-02	405	12.5	3.08642
2022-05-10	380	14.1	3.71053	2022-05-10	457	13.3	2.91028
2022-05-10	382	15.1	3.95288	2022-05-10	414	13.6	3.28502
2022-05-10	418	13.5	3.22967	2022-05-10	408	15.7	3.84804
2022-05-10	419	15	3.57995	2022-05-10	657	25.8	3.92694
2022-05-10	369	11.3	3.06233
2022-05-10	447	14.9	3.33333
2022-05-10	387	10.2	2.63566
2022-05-17	479	18.7	3.90397
2022-05-17	334	10.4	3.11377
2022-05-17	398	17	4.27136
2022-05-17	285	7.4	2.59649
2022-05-17	404	13.5	3.34158
2022-05-17	430	23.7	5.51163
2022-05-17	506	28.3	5.59289
2022-05-24	385	11.9	3.09091	2022-05-24	370	15	4.05405
2022-05-24	360	9.7	2.69444	2022-05-24	561	49	8.7344
2022-05-24	387	15.4	3.97933	2022-05-24	521	28.5	5.47025
2022-05-24	370	15.3	4.13514	2022-05-24	573	37	6.45724
2022-05-24	402	21.8	5.42289	2022-05-24	383	18.9	4.93473
2022-05-24	355	18.7	5.26761
2022-05-24	352	12	3.40909
2022-05-31	329	9.9	3.00912
2022-05-31	382	13	3.40314
2022-05-31	478	21.2	4.43515
2022-05-31	517	26.1	5.04836
2022-05-31	476	31.1	6.53361
2022-05-31	433	20.5	4.73441
2022-05-31	535	35.7	6.6729
2022-06-08	508	52	10.2362	2022-06-08	641	52.2	8.14353
2022-06-08	530	40.7	7.67925	2022-06-08	473	36.6	7.73784
2022-06-08	471	36.5	7.74947	2022-06-08	546	51.2	9.37729
2022-06-08	444	41.2	9.27928	2022-06-08	675	51.9	7.68889
2022-06-08	405	26.8	6.61728	2022-06-08	444	43.6	9.81982
2022-06-08	553	58.6	10.5967
2022-06-08	562	53.4	9.50178
2022-06-21	395	18.6	4.70886	2022-06-21	372	20.1	5.40323
2022-06-21	411	24.8	6.03406	2022-06-21	587	38.1	6.49063
2022-06-21	386	30.7	7.95337	2022-06-21	618	38.2	6.18123
2022-06-21	472	29.9	6.33475	2022-06-21	418	25.8	6.17225
2022-06-21	359	13.8	3.84401
2022-06-21	451	32.8	7.27273
2022-06-21	433	15.2	3.51039
2022-06-21	489	43.5	8.89571
BW, Body weight (mg); GW, Gonadal weight (mg); GSI, Goandosomatic index.
