# Supplementary material for: Variation in responses to photoperiods and temperatures in Japanese medaka from different latitudes
Source: Zoological Lett. 2023 Jul 22;9:16. doi: 10.1186/s40851-023-00215-8 (PMC10362753; doi:10.1186/s40851-023-00215-8)
Supplement: Supplementary file 10 — Additional file 10: Supplementary Table S9. Water temperature and day length in the outdoor experimental field in Hakodate in Experiment 3. [file 40851_2023_215_MOESM10_ESM.xlsx]

## Sheet: Table S9
S9. Water temperature and day length in the outdoor experimental field in Hakodate in Experiment 3.
Date		Water temperature		Day length(1)
	Max/day	Avarage/day	Min/day
2022-03-05	2.8	1.8375	0.7	11.4333
2022-03-06	2.3	1.45	0.6	11.4667
2022-03-07	4.4	2.2875	0.5	11.5167
2022-03-08	5.6	3.775	2.5	11.5667
2022-03-09	4.7	2.90417	1.1	11.6
2022-03-10	5.7	3.34583	1.4	11.65
2022-03-11	6.4	4.5375	2.6	11.7
2022-03-12	7.6	5.47917	4.4	11.75
2022-03-13	6.4	4.72917	3.2	11.8
2022-03-14	7.2	5.6375	4.4	11.8333
2022-03-15	5.6	3.5375	2.4	11.8833
2022-03-16	6	4.075	2.4	11.9333
2022-03-17	8.5	5.47917	3.6	11.9833
2022-03-18	6.2	4.775	3.6	12.0333
2022-03-19	5.1	3.9625	2.7	12.0833
2022-03-20	5.2	3.78333	2.6	12.1333
2022-03-21	4.5	3.35417	2.3	12.1667
2022-03-22	7.1	3.82083	1.5	12.2167
2022-03-23	6.8	5.0125	3.5	12.2667
2022-03-24	8.7	6.32083	4.4	12.3167
2022-03-25	10	7.17917	4.8	12.35
2022-03-26	9.3	7.95833	6.7	12.4
2022-03-27	12.3	9.00417	7.6	12.4667
2022-03-28	9.3	6.76667	5.3	12.5
2022-03-29	10.1	6.4125	3.9	12.55
2022-03-30	9.1	6.825	4.6	12.6
2022-03-31	10.8	7.5125	5.8	12.6333
2022-04-01	7.6	5.06667	3.8	12.6833
2022-04-02	9	5.28333	2.9	12.7333
2022-04-03	11	6.86667	4.3	12.7833
2022-04-04	12.7	7.37917	3.9	12.8167
2022-04-05	12.5	8.4625	4.6	12.8833
2022-04-06	13	10.3875	8.9	12.9333
2022-04-07	8.9	7.3	5.3	12.9667
2022-04-08	8.6	6.99167	5.4	13.0167
2022-04-09	11.4	8.48333	6	13.0667
2022-04-10	13.4	11.2458	9.3	13.1
2022-04-11	17.4	13.8167	10.9	13.15
2022-04-12	18.7	15.3208	12.5	13.1833
2022-04-13	15.7	13.8833	10.9	13.2333
2022-04-14	10.3	8.75833	7.5	13.2833
2022-04-15	9.1	7.84583	6.9	13.3333
2022-04-16	13.9	9.88333	6.8	13.3833
2022-04-17	12.4	10.3375	8.1	13.4167
2022-04-18	13.4	11.4958	9.6	13.4667
2022-04-19	15.4	11.1208	8	13.5
2022-04-20	15.6	10.8042	7.3	13.55
2022-04-21	17.2	12.3667	8.2	13.6
2022-04-22	16.9	14.2042	12.5	13.6333
2022-04-23	18.6	13.7792	11.5	13.6833
2022-04-24	17.9	12.4417	8.1	13.7167
2022-04-25	20.8	15.3542	11.7	13.7667
2022-04-26	17.1	15.0375	10.7	13.8167
2022-04-27	17.1	14.25	11.5	13.85
2022-04-28	16.7	12.1083	9	13.9
2022-04-29	11.5	10.4083	8.9	13.9333
2022-04-30	16.2	10.7542	6.7	13.9667
2022-05-01	12.3	10.5958	9	14.0167
2022-05-02	12	10.2	8.4	14.05
2022-05-03	12.8	10.1375	7.7	14.0833
2022-05-04	14.6	11.7292	10.1	14.1333
2022-05-05	19.9	13.9125	9.5	14.1667
2022-05-06	22.8	16.4208	11.7	14.2167
2022-05-07	19.1	16.2167	13.6	14.25
2022-05-08	17.8	14.3292	11.7	14.3
2022-05-09	18.8	13.3667	9.6	14.3333
2022-05-10	21.6	14.9125	10.3	14.3667
2022-05-11	21	15.7458	11.3	14.4
2022-05-12	23	18.0708	14.4	14.4333
2022-05-13	19.2	17.9875	16.7	14.4667
2022-05-14	17.5	15.7583	13.6	14.5
2022-05-15	15.9	13.7917	12	14.5333
2022-05-16	20.7	14.9125	10.2	14.5667
2022-05-17	21.9	16.3875	11.8	14.6
2022-05-18	22.9	17.3167	12.7	14.6333
2022-05-19	17.1	15.8208	14.3	14.6667
2022-05-20	18.1	15.65	13.7	14.7
2022-05-21	21.9	17.4167	13.6	14.7333
2022-05-22	19.8	17.45	15.2	14.7667
2022-05-23	21.6	17.9333	15.3	14.7833
2022-05-24	24.2	19.2875	15.3	14.8167
2022-05-25	25.6	20.2042	15.8	14.85
2022-05-26	25	20.6292	17.2	14.8667
2022-05-27	19.4	17.7333	16.9	14.8833
2022-05-28	20.4	17.8125	15.9	14.9167
2022-05-29	23.2	17.8167	14.5	14.95
2022-05-30	23.8	17.6167	13.3	14.9667
2022-05-31	16.3	13.5375	12.3	15
2022-06-01	20.5	15.7042	12.2	15
2022-06-02	21.2	17.95	15.7	15.0333
2022-06-03	21.8	18.2375	15.9	15.05
2022-06-04	20.3	17.1792	15	15.0667
2022-06-05	20.5	16.1625	13.1	15.0833
2022-06-06	15.8	14.4833	13.4	15.1
2022-06-07	18.8	14.8833	11.8	15.1167
2022-06-08	22.5	16.5792	11.7	15.1333
2022-06-09	23.8	18.1583	13.7	15.15
2022-06-10	25.2	19.4208	14.8	15.15
2022-06-11	25.4	20.7333	17.9	15.1667
2022-06-12	25.7	20.8	17.4	15.1667
2022-06-13	24	18.9667	15.1	15.1833
2022-06-14	23.7	18.8333	16.3	15.1833
2022-06-15	19.5	17.1375	14.3	15.2
2022-06-16	19.5	17.8833	16.9	15.2
2022-06-17	21.7	18.8083	16.8	15.2
2022-06-18	25.8	20.9583	17.5	15.2167
2022-06-19	22.9	20.8875	19.2	15.2167
2022-06-20	28.1	22.6792	19.1	15.2167
2022-06-21	-	-	-	15.2333
(1) Duration (h) from sunrise to sunset in Hakodate (N41.8° E140.7°) based on data from the National Astronomical Observatory of Japan Koyomi Station (https://eco.mtk.nao.ac.jp/cgi-bin/koyomi/koyomix_en.cgi).
